# Supplementary material for: Genotyping KIF1C (c.608G>A) Mutant Reveals a Wide Distribution of Progressive Ataxia in German Charolais Cattle
Source: Animals (Basel). 2024 Jan 23;14(3):366. doi: 10.3390/ani14030366 (PMC10854487; doi:10.3390/ani14030366)
Supplement: Supplementary file 1 [file animals-14-00366-s001.zip]

Archive with 1 entries (1 files):
- animals-2784564-supplementary.pdf
